# Supplementary material for: Artificial Neural Network Modeling of Glass Transition Temperatures for Some Homopolymers with Saturated Carbon Chain Backbone
Source: Polymers (Basel). 2021 Nov 27;13(23):4151. doi: 10.3390/polym13234151 (PMC8659568; doi:10.3390/polym13234151)
Supplement: Supplementary file 1 [file polymers-13-04151-s001.zip]

Archive with 1 entries (1 files):
- polymers-1468432-supplementary.pdf
